# Supplementary material for: Design-Based Approach for Analysing Survey Data in Veterinary Research
Source: Vet Sci. 2021 Jun 8;8(6):105. doi: 10.3390/vetsci8060105 (PMC8227077; doi:10.3390/vetsci8060105)
Supplement: Supplementary file 1 [file vetsci-08-00105-s001.zip]

Archive with 1 entries (1 files):
- vetsci-1195400-supplementary.pdf
